# Supplementary material for: Tigers on the Move: The Impact of Climate Change on Tiger Distribution in Nepal
Source: Ecol Evol. 2025 Nov 2;15(11):e72397. doi: 10.1002/ece3.72397 (PMC12579970; doi:10.1002/ece3.72397)
Supplement: Supplementary file 1 — Appendix S1: ece372397‐sup‐0001‐AppendixS1.csv. [file ECE3-15-e72397-s001.csv]

Species	X	Y
Tiger	81.681662	28.293707
Tiger	81.694648	28.275444
Tiger	81.724967	28.255176
Tiger	81.746949	28.295117
Tiger	81.737606	28.275652
Tiger	81.742593	28.253817
Tiger	81.767004	28.257438
Tiger	81.771139	28.245562
Tiger	81.758864	28.207855
Tiger	81.785351	28.21527
Tiger	81.798951	28.199674
Tiger	81.817996	28.205285
Tiger	81.820163	28.17951
Tiger	81.822187	28.164451
Tiger	81.831361	28.145575
Tiger	81.83123	28.132568
Tiger	81.851426	28.264222
Tiger	81.847782	28.18112
Tiger	81.841228	28.168939
Tiger	81.851829	28.14674
Tiger	81.845961	28.134798
Tiger	81.866654	28.195652
Tiger	81.862088	28.152272
Tiger	81.869888	28.131922
Tiger	81.868258	27.963324
Tiger	81.890899	28.249257
Tiger	81.894601	28.217713
Tiger	81.879668	28.172407
Tiger	81.888795	28.149042
Tiger	81.892829	28.114832
Tiger	81.908346	28.213859
Tiger	81.914511	28.164831
Tiger	81.903929	28.153925
Tiger	81.913233	28.131785
Tiger	81.901983	28.110114
Tiger	81.904366	28.094356
Tiger	81.925151	28.18098
Tiger	81.925522	28.143482
Tiger	81.924885	28.11675
Tiger	81.924228	28.097104
Tiger	81.919087	28.079112
Tiger	81.943397	28.164852
Tiger	81.944954	28.156492
Tiger	81.94008	28.12672
Tiger	81.94016	28.109082
Tiger	81.947223	28.094862
Tiger	81.947665	28.061776
Tiger	81.941752	27.934163
Tiger	81.963504	28.107972
Tiger	81.969835	28.092086
Tiger	81.96152	28.077305
Tiger	81.95844	27.984732
Tiger	81.969849	27.951813
Tiger	81.989668	28.105926
Tiger	82.023074	28.036873
Tiger	82.039981	28.148645
Tiger	82.056881	28.098339
Tiger	82.051719	28.066868
Tiger	82.046812	28.054034
Tiger	82.074337	28.05225
Tiger	82.095984	28.076911
Tiger	82.081447	28.056157
Tiger	82.091951	28.035323
Tiger	82.108146	27.985656
Tiger	82.104814	27.972983
Tiger	82.129532	28.061872
Tiger	82.149216	28.008679
Tiger	82.182975	27.987633
Tiger	82.241064	27.852215
Tiger	81.59731	28.409606
Tiger	81.597836	28.390675
Tiger	81.595889	28.370988
Tiger	81.600971	28.292904
Tiger	81.607078	28.258476
Tiger	81.621525	28.412982
Tiger	81.622649	28.402732
Tiger	81.618063	28.381134
Tiger	81.615263	28.366443
Tiger	81.618332	28.341281
Tiger	81.619216	28.309025
Tiger	81.629267	28.295836
Tiger	81.621019	28.275194
Tiger	81.616542	28.260853
Tiger	81.635793	28.415543
Tiger	81.640978	28.388277
Tiger	81.652333	28.347243
Tiger	81.645668	28.314824
Tiger	81.647191	28.298506
Tiger	81.669892	28.397588
Tiger	81.656935	28.382045
Tiger	81.665237	28.371353
Tiger	81.654778	28.328302
Tiger	81.68083	28.367982
Tiger	81.691142	28.352928
Tiger	81.678295	28.325615
Tiger	81.700334	28.354298
Tiger	81.086144	28.455806
Tiger	81.084852	28.424168
Tiger	81.130157	28.490234
Tiger	81.152887	28.544208
Tiger	81.149425	28.510913
Tiger	81.178736	28.596927
Tiger	81.174687	28.547937
Tiger	81.166633	28.529749
Tiger	81.197746	28.600692
Tiger	81.201389	28.569455
Tiger	81.218783	28.634355
Tiger	81.219592	28.590567
Tiger	81.216546	28.571517
Tiger	81.217467	28.452238
Tiger	81.21637	28.440316
Tiger	81.211694	28.420229
Tiger	81.218137	28.405298
Tiger	81.215929	28.394045
Tiger	81.214325	28.368024
Tiger	81.238211	28.602441
Tiger	81.232191	28.590257
Tiger	81.241811	28.526342
Tiger	81.236702	28.512982
Tiger	81.234004	28.494717
Tiger	81.233656	28.47568
Tiger	81.23309	28.46002
Tiger	81.234858	28.441702
Tiger	81.229419	28.400947
Tiger	81.228835	28.38572
Tiger	81.251586	28.618367
Tiger	81.257597	28.600014
Tiger	81.264635	28.547177
Tiger	81.26047	28.528807
Tiger	81.253964	28.517825
Tiger	81.256145	28.498477
Tiger	81.254752	28.480002
Tiger	81.255488	28.463555
Tiger	81.258259	28.388998
Tiger	81.247994	28.355483
Tiger	81.279715	28.63288
Tiger	81.279042	28.606741
Tiger	81.277104	28.585389
Tiger	81.268831	28.569067
Tiger	81.274391	28.552691
Tiger	81.274866	28.530702
Tiger	81.271971	28.513999
Tiger	81.269468	28.498181
Tiger	81.272425	28.483814
Tiger	81.26845	28.454999
Tiger	81.272095	28.4386
Tiger	81.267949	28.38174
Tiger	81.273188	28.371141
Tiger	81.289194	28.623464
Tiger	81.29573	28.597454
Tiger	81.299562	28.58934
Tiger	81.292778	28.565714
Tiger	81.290275	28.551701
Tiger	81.29194	28.536317
Tiger	81.292444	28.507774
Tiger	81.304158	28.491157
Tiger	81.293776	28.461166
Tiger	81.29827	28.366115
Tiger	81.299294	28.349115
Tiger	81.300583	28.332142
Tiger	81.29236	28.294798
Tiger	81.309868	28.61617
Tiger	81.316521	28.600503
Tiger	81.320048	28.582974
Tiger	81.31425	28.565874
Tiger	81.315196	28.550454
Tiger	81.323253	28.534296
Tiger	81.310201	28.513475
Tiger	81.311458	28.38107
Tiger	81.340931	28.627749
Tiger	81.327994	28.602823
Tiger	81.328023	28.585844
Tiger	81.342326	28.565986
Tiger	81.334542	28.548693
Tiger	81.336146	28.52569
Tiger	81.33844	28.511214
Tiger	81.332415	28.496326
Tiger	81.343521	28.470835
Tiger	81.334405	28.459827
Tiger	81.342393	28.434758
Tiger	81.335974	28.400274
Tiger	81.354088	28.59763
Tiger	81.362802	28.582614
Tiger	81.357411	28.567076
Tiger	81.357291	28.546694
Tiger	81.357725	28.526826
Tiger	81.358862	28.515603
Tiger	81.352034	28.4905
Tiger	81.354242	28.475375
Tiger	81.356972	28.457946
Tiger	81.361783	28.443085
Tiger	81.364483	28.417252
Tiger	81.357543	28.405987
Tiger	81.362018	28.386045
Tiger	81.352499	28.365687
Tiger	81.378051	28.583168
Tiger	81.374493	28.572012
Tiger	81.38013	28.535846
Tiger	81.377866	28.517149
Tiger	81.383674	28.489755
Tiger	81.366805	28.474917
Tiger	81.37701	28.451601
Tiger	81.380021	28.433999
Tiger	81.383466	28.417922
Tiger	81.369133	28.383318
Tiger	81.381276	28.371089
Tiger	81.37524	28.352177
Tiger	81.399883	28.539914
Tiger	81.40474	28.510925
Tiger	81.396457	28.471169
Tiger	81.390532	28.426487
Tiger	81.393371	28.407396
Tiger	81.390209	28.388648
Tiger	81.402172	28.375145
Tiger	81.411978	28.530021
Tiger	81.424862	28.490572
Tiger	81.42497	28.479351
Tiger	81.426629	28.459921
Tiger	81.416237	28.4381
Tiger	81.40912	28.427542
Tiger	81.425	28.397227
Tiger	81.426266	28.371841
Tiger	81.445392	28.523119
Tiger	81.437119	28.514426
Tiger	81.441889	28.494345
Tiger	81.438529	28.477458
Tiger	81.439698	28.451304
Tiger	81.444079	28.44387
Tiger	81.43069	28.385701
Tiger	81.432744	28.371233
Tiger	81.43683	28.352291
Tiger	81.441307	28.312117
Tiger	81.458104	28.525152
Tiger	81.45539	28.495212
Tiger	81.468515	28.480355
Tiger	81.46634	28.457272
Tiger	81.455542	28.442397
Tiger	81.460532	28.429897
Tiger	81.452394	28.372262
Tiger	81.452452	28.34974
Tiger	81.453323	28.292941
Tiger	81.485848	28.510677
Tiger	81.483908	28.475156
Tiger	81.480217	28.465429
Tiger	81.481018	28.434935
Tiger	81.482176	28.368188
Tiger	81.483186	28.338794
Tiger	81.47568	28.293524
Tiger	81.502814	28.476802
Tiger	81.505682	28.456924
Tiger	81.49033	28.403534
Tiger	81.496533	28.380792
Tiger	81.492984	28.35062
Tiger	81.497413	28.30696
Tiger	81.492249	28.297428
Tiger	81.502147	28.281171
Tiger	81.514131	28.4699
Tiger	81.525679	28.460712
Tiger	81.51939	28.444479
Tiger	81.518574	28.425951
Tiger	81.528414	28.408826
Tiger	81.514719	28.393136
Tiger	81.513263	28.361982
Tiger	81.512111	28.347453
Tiger	81.52301	28.329142
Tiger	81.512809	28.312165
Tiger	81.514097	28.302059
Tiger	81.535693	28.455473
Tiger	81.540598	28.435821
Tiger	81.545615	28.42051
Tiger	81.562694	28.450806
Tiger	81.557717	28.432819
Tiger	81.56477	28.416822
Tiger	81.562476	28.403869
Tiger	81.569667	28.385579
Tiger	81.556402	28.325571
Tiger	81.560288	28.307944
Tiger	81.565981	28.296673
Tiger	81.555828	28.279961
Tiger	81.580062	28.420106
Tiger	81.588787	28.398812
Tiger	81.587424	28.385043
Tiger	81.588661	28.368618
Tiger	81.581251	28.325485
Tiger	81.58054	28.311
Tiger	81.579039	28.288016
Tiger	81.577427	28.280422
Tiger	80.132012	28.871557
Tiger	80.12481	28.856185
Tiger	80.151085	28.858763
Tiger	80.132116	28.840555
Tiger	80.13703	28.816434
Tiger	80.214317	28.784413
Tiger	80.1727	28.787197
Tiger	80.188861	28.797242
Tiger	80.185847	28.784208
Tiger	80.202583	28.791547
Tiger	80.168616	28.851228
Tiger	80.172906	28.834972
Tiger	80.186822	28.836798
Tiger	80.188384	28.823079
Tiger	80.166512	28.868201
Tiger	80.185833	28.86377
Tiger	80.152	28.801582
Tiger	80.171671	28.813654
Tiger	80.169345	28.880629
Tiger	80.223336	28.85585
Tiger	80.252771	28.872894
Tiger	80.257412	28.856241
Tiger	80.215613	28.835768
Tiger	80.144938	28.835664
Tiger	80.195218	28.904568
Tiger	80.204216	28.906833
Tiger	80.28499	29.175344
Tiger	80.311354	28.819765
Tiger	80.364584	28.998655
Tiger	80.317282	28.942915
Tiger	80.170906	28.804091
Tiger	80.440987	28.929965
Tiger	80.343928	29.001769
Tiger	80.147369	28.891999
Tiger	80.331705	28.776822
Tiger	80.294751	28.930533
Tiger	80.313816	28.909936
Tiger	80.337652	28.992631
Tiger	80.329542	28.976715
Tiger	80.330829	28.958499
Tiger	80.224226	28.811828
Tiger	80.226398	28.877069
Tiger	80.143999	28.906572
Tiger	80.161987	28.905575
Tiger	80.18636	28.922431
Tiger	80.204634	28.888333
Tiger	80.215753	28.873126
Tiger	80.22288	28.837245
Tiger	84.170877	27.553102
Tiger	84.153449	27.525167
Tiger	84.167631	27.543924
Tiger	84.208122	27.554109
Tiger	84.223302	27.54457
Tiger	84.193336	27.552782
Tiger	84.241501	27.550617
Tiger	83.909953	27.517891
Tiger	83.919404	27.522566
Tiger	83.95211	27.524595
Tiger	83.93694	27.47338
Tiger	83.9385	27.49276
Tiger	83.89288	27.50502
Tiger	83.89719	27.49996
Tiger	83.95919	27.50326
Tiger	83.89966	27.49348
Tiger	83.94583	27.49933
Tiger	84.388554	27.569745
Tiger	84.399189	27.553677
Tiger	83.87209	27.61977
Tiger	83.900438	27.567083
Tiger	83.888642	27.611271
Tiger	83.981577	27.555241
Tiger	84.193744	27.621806
Tiger	84.260757	27.534984
Tiger	84.203265	27.529246
Tiger	84.129145	27.591579
Tiger	84.165914	27.596169
Tiger	84.084986	27.553419
Tiger	84.116053	27.54243
Tiger	84.067536	27.545031
Tiger	84.051791	27.537734
Tiger	84.174222	27.501919
Tiger	84.152297	27.514128
Tiger	84.28633	27.549903
Tiger	84.313432	27.537258
Tiger	84.272233	27.546893
Tiger	84.29362	27.537017
Tiger	84.329397	27.51408
Tiger	84.380505	27.531348
Tiger	84.407508	27.552055
Tiger	84.403557	27.519473
Tiger	84.411704	27.531977
Tiger	84.432827	27.538053
Tiger	84.375163	27.548308
Tiger	84.46047	27.559197
Tiger	84.451444	27.554583
Tiger	84.468399	27.547612
Tiger	84.452131	27.530974
Tiger	84.478892	27.537183
Tiger	84.340912	27.541016
Tiger	84.339663	27.531925
Tiger	84.352946	27.535562
Tiger	84.349886	27.507426
Tiger	84.38517	27.4929
Tiger	84.363373	27.553273
Tiger	84.484346	27.568789
Tiger	84.472794	27.565683
Tiger	84.40901	27.582471
Tiger	84.428634	27.582449
Tiger	84.408512	27.572195
Tiger	84.435926	27.620226
Tiger	84.452249	27.617423
Tiger	84.472156	27.620395
Tiger	84.476746	27.606656
Tiger	84.474415	27.638021
Tiger	84.255215	27.65141
Tiger	84.509675	27.514197
Tiger	84.483885	27.517062
Tiger	84.476624	27.522173
Tiger	84.477729	27.505239
Tiger	84.526784	27.532476
Tiger	84.526919	27.553584
Tiger	84.515759	27.554648
Tiger	84.515021	27.558632
Tiger	84.537469	27.562117
Tiger	84.550091	27.558641
Tiger	84.597975	27.486704
Tiger	84.595698	27.479284
Tiger	84.541475	27.4941
Tiger	84.643246	27.447098
Tiger	84.353763	27.491305
Tiger	84.375036	27.485924
Tiger	84.352831	27.479107
Tiger	84.411589	27.448245
Tiger	84.427104	27.44431
Tiger	84.368093	27.471574
Tiger	84.684235	27.562324
Tiger	84.690135	27.558596
Tiger	84.711348	27.543922
Tiger	84.672441	27.505602
Tiger	84.629583	27.523521
Tiger	84.656345	27.542572
Tiger	84.688065	27.544322
Tiger	84.640077	27.510363
Tiger	84.678379	27.492193
Tiger	84.693623	27.488052
Tiger	84.587427	27.544867
Tiger	84.59425	27.534644
Tiger	84.621943	27.542249
Tiger	84.607613	27.559319
Tiger	84.573209	27.551549
Tiger	84.634912	27.56345
Tiger	84.657779	27.556114
Tiger	84.621135	27.575054
Tiger	84.696825	27.324575
Tiger	84.638343	27.456463
Tiger	84.640602	27.470578
Tiger	84.470175	27.410216
Tiger	84.491082	27.366426
Tiger	84.442349	27.407714
Tiger	84.330424	27.494594
Tiger	84.186851	27.610957
Tiger	84.209674	27.61233
Tiger	84.172499	27.610611
Tiger	84.494442	27.469638
Tiger	84.60793	27.382195
Tiger	84.651147	27.380592
Tiger	84.582295	27.399863
Tiger	84.632178	27.415969
Tiger	84.634074	27.380105
Tiger	84.530433	27.417983
Tiger	84.547063	27.396621
Tiger	84.525589	27.398489
Tiger	84.568312	27.426211
Tiger	84.569418	27.434812
Tiger	84.433122	27.521908
Tiger	84.447016	27.518032
Tiger	84.693441	27.456971
Tiger	84.693014	27.469715
Tiger	84.707515	27.438245
Tiger	84.701529	27.340923
Tiger	84.655441	27.32792
Tiger	84.094864	27.529963
Tiger	84.148638	27.53594
Tiger	84.032486	27.535717
Tiger	84.146808	27.548767
Tiger	84.105429	27.524572
Tiger	84.128514	27.543112
Tiger	84.12474	27.524035
Tiger	84.181649	27.489989
Tiger	84.192787	27.509891
Tiger	84.198279	27.510769
Tiger	84.177321	27.521198
Tiger	84.285252	27.522536
Tiger	84.02064	27.456729
Tiger	84.037709	27.454468
Tiger	83.885794	27.548002
Tiger	83.962903	27.522152
Tiger	83.93063	27.482779
Tiger	83.988678	27.54016
Tiger	83.976883	27.526697
Tiger	83.984703	27.490811
Tiger	84.011788	27.494301
Tiger	84.061719	27.497025
Tiger	83.892067	27.578198
Tiger	83.933994	27.563742
Tiger	83.88577	27.64169
Tiger	83.81223	27.63009
Tiger	83.94621	27.594095
Tiger	83.83304	27.61736
Tiger	84.093521	27.717277
Tiger	84.1504	27.568787
Tiger	84.234862	27.64091
Tiger	84.21823	27.628813
Tiger	84.272913	27.662126
Tiger	84.315733	27.674583
Tiger	84.147531	27.592815
Tiger	84.398298	27.537357
Tiger	84.359995	27.506572
Tiger	84.308206	27.505019
Tiger	84.509808	27.532092
Tiger	84.449326	27.638221
Tiger	84.425851	27.567663
Tiger	84.461284	27.60428
Tiger	84.572313	27.534281
Tiger	84.548981	27.53342
Tiger	84.388839	27.460894
Tiger	84.43307	27.455247
Tiger	84.679774	27.547685
Tiger	84.68743	27.527789
Tiger	84.633887	27.550367
Tiger	84.641143	27.48978
Tiger	84.462368	27.726602
Tiger	84.517606	27.727154
Tiger	84.49734	27.455127
Tiger	84.545868	27.43374
Tiger	84.670493	27.39031
Tiger	84.706914	27.354204
Tiger	84.71733	27.412489
Tiger	84.530063	27.448647
Tiger	84.720379	27.522811
Tiger	84.721728	27.505002
Tiger	84.474229	27.689294
Tiger	84.353556	27.389428
Tiger	84.287111	27.398373
Tiger	84.706379	27.321836
Tiger	84.699758	27.290612
Tiger	84.703853	27.310532
Tiger	84.757697	27.344751
Tiger	84.735694	27.320581
Tiger	84.738562	27.273315
Tiger	84.747656	27.239982
Tiger	84.703979	27.260235
Tiger	84.782865	27.32521
Tiger	84.774209	27.305859
Tiger	84.748709	27.305442
Tiger	84.77319	27.275937
Tiger	84.765187	27.247843
Tiger	84.744865	27.249719
Tiger	84.742017	27.289731
Tiger	84.785206	27.30302
Tiger	84.804075	27.340011
Tiger	84.811707	27.329103
Tiger	84.823666	27.339658
Tiger	84.872459	27.320954
Tiger	84.896249	27.338885
Tiger	84.804212	27.300757
Tiger	84.729246	27.361302
Tiger	84.796165	27.387832
Tiger	84.791242	27.38067
Tiger	84.755331	27.3759
Tiger	84.82271	27.363748
Tiger	84.87268	27.355909
Tiger	84.791664	27.42559
Tiger	84.927475	27.231713
Tiger	84.930666	27.210949
Tiger	84.92346	27.19726
Tiger	84.946574	27.232978
Tiger	84.932749	27.291021
Tiger	84.881592	27.233689
Tiger	84.884741	27.292406
Tiger	84.934049	27.273153
Tiger	84.868076	27.235695
Tiger	85.043975	27.189545
Tiger	85.066917	27.208771
Tiger	85.07113	27.192773
Tiger	84.991725	27.255988
Tiger	84.99048	27.248317
Tiger	84.996833	27.229022
Tiger	85.002408	27.255491
Tiger	85.030914	27.225237
Tiger	85.033802	27.205639
Tiger	85.049375	27.223176
Tiger	85.073179	27.225626
Tiger	85.012417	27.21225
Tiger	84.951626	27.315919
Tiger	84.964304	27.333739
Tiger	84.970283	27.28232
Tiger	84.924331	27.306401
Tiger	84.938844	27.277123
Tiger	84.94802	27.271888
Tiger	84.93757	27.334538
Tiger	85.084354	27.171925
Tiger	85.079083	27.185129
Tiger	85.084006	27.204123
Tiger	85.286792	27.143369
Tiger	85.274405	27.19832
Tiger	85.28576	27.131703
Tiger	85.307426	27.105754
Tiger	85.311307	27.128754
Tiger	85.330446	27.13068
Tiger	85.325396	27.145261
Tiger	84.830171	27.484149
Tiger	84.791259	27.483428
Tiger	84.78155	27.26793
Tiger	84.728022	27.33559
Tiger	84.898463	27.352193
Tiger	84.887066	27.367435
Tiger	84.757273	27.326182
Tiger	84.823994	27.218691
Tiger	84.853899	27.292576
Tiger	84.804646	27.270992
Tiger	84.866996	27.292777
Tiger	84.845975	27.24827
Tiger	84.79942	27.238404
Tiger	84.788003	27.363103
Tiger	84.806265	27.387801
Tiger	84.786892	27.342753
Tiger	84.762514	27.373588
Tiger	84.805819	27.377624
Tiger	84.863347	27.367715
Tiger	84.874469	27.265302
Tiger	84.893953	27.271562
Tiger	84.885777	27.304911
Tiger	85.084629	27.238536
Tiger	85.245012	27.133745
Tiger	85.145928	27.169106
Tiger	85.220417	27.116557
Tiger	85.130647	27.19107
Tiger	85.112229	27.18974
Tiger	85.427869	27.091755
Tiger	84.926273	27.351346
Tiger	84.831177	27.415688
Tiger	80.94975	28.837191
Tiger	80.943406	28.834164
Tiger	80.941829	28.8317
Tiger	80.92547	28.759337
Tiger	80.846987	29.009908
Tiger	80.895581	29.014504
Tiger	80.659567	29.019474
Tiger	80.660505	29.018484
Tiger	80.671045	29.017129
Tiger	80.690096	29.012887
Tiger	80.702387	29.009142
Tiger	80.715357	29.004621
Tiger	80.724672	29.00391
Tiger	80.738457	29.025753
Tiger	80.734379	29.038029
Tiger	80.731712	29.029097
Tiger	80.732817	29.010497
Tiger	80.834118	29.005949
Tiger	80.151282	28.881283
Tiger	80.151251	28.886373
Tiger	80.144295	28.907955
Tiger	80.144727	28.916532
Tiger	80.172716	28.935299
Tiger	80.181105	28.928013
Tiger	80.426457	28.935852
Tiger	80.167983	28.82245
Tiger	80.155271	28.826721
Tiger	80.149395	28.829582
Tiger	80.16106	28.828292
Tiger	80.180315	28.809059
Tiger	80.185618	28.807069
Tiger	80.194199	28.795983
Tiger	80.203703	28.791183
Tiger	80.209341	28.782678
Tiger	80.198287	28.781322
Tiger	80.192539	28.782642
Tiger	80.184154	28.784577
Tiger	80.252587	28.878598
Tiger	80.336692	28.99982
Tiger	80.34356	28.991749
Tiger	80.346067	28.989839
Tiger	80.3519	28.989515
Tiger	80.355028	28.991696
Tiger	80.379708	28.982877
Tiger	80.363946	28.970284
Tiger	80.358605	28.974185
Tiger	80.359042	28.974973
Tiger	80.251218	28.979271
Tiger	80.328402	28.983091
Tiger	83.939086	27.449647
Tiger	83.95013	27.448547
Tiger	83.951859	27.449683
Tiger	83.964073	27.461358
Tiger	83.970922	27.464487
Tiger	83.976735	27.467421
Tiger	83.981306	27.474549
Tiger	83.971924	27.484474
Tiger	83.967551	27.485488
Tiger	83.959735	27.48671
Tiger	83.950273	27.487317
Tiger	83.94212	27.484648
Tiger	83.847762	27.629259
Tiger	83.846857	27.648673
Tiger	83.845094	27.649828
Tiger	83.84185	27.651338
Tiger	83.841925	27.583676
Tiger	83.633544	27.651666
Tiger	82.187638	28.000229
Tiger	82.188405	27.986764
Tiger	82.178611	27.992147
Tiger	82.175902	27.994598
Tiger	82.163853	28.011706
Tiger	82.158757	28.006018
Tiger	82.156547	28.019973
Tiger	82.160707	28.02186
Tiger	82.1639	28.031194
Tiger	82.147893	28.007652
Tiger	82.097489	28.040748
Tiger	82.027176	28.011388
Tiger	81.998464	28.022431
Tiger	82.050178	28.065381
Tiger	82.046048	28.047676
Tiger	82.042278	28.038633
Tiger	82.020568	28.059142
Tiger	82.015633	28.025491
Tiger	82.066129	28.04846
Tiger	81.967829	27.954328
Tiger	81.959644	27.956497
Tiger	81.952623	27.958045
Tiger	81.950626	27.959792
Tiger	81.922848	28.115464
Tiger	81.924519	28.107383
Tiger	81.917212	28.100454
Tiger	81.922849	28.090596
Tiger	81.918289	28.082259
Tiger	81.90294	28.090656
Tiger	81.90178	28.088208
Tiger	81.954131	28.081834
Tiger	81.940588	28.100928
Tiger	81.933911	28.111589
Tiger	81.898687	28.099394
Tiger	81.899203	28.100176
Tiger	81.777463	28.209655
Tiger	81.786805	28.218989
Tiger	81.793598	28.248828
Tiger	81.792202	28.2475
Tiger	81.761222	28.208456
Tiger	81.760544	28.207674
Tiger	81.755033	28.197658
Tiger	81.799859	28.184866
Tiger	81.800709	28.182676
Tiger	81.804126	28.180472
Tiger	81.817665	28.179164
Tiger	81.82168	28.174004
Tiger	81.786104	28.191553
Tiger	81.803583	28.203276
Tiger	81.807561	28.115677
Tiger	81.82051	28.210288
Tiger	81.817413	28.209052
Tiger	81.817975	28.219953
Tiger	82.078826	28.118622
Tiger	81.744906	28.131566
Tiger	81.733902	28.132131
Tiger	81.731706	28.162599
Tiger	81.977563	28.151813
Tiger	81.975968	28.153413
Tiger	81.973393	28.158026
Tiger	81.958421	28.16602
Tiger	81.967218	28.166789
Tiger	81.956635	28.170185
Tiger	81.969101	28.171162
Tiger	81.976959	28.164978
Tiger	81.950951	28.171317
Tiger	81.947817	28.165959
Tiger	81.937052	28.154362
Tiger	81.933702	28.152101
Tiger	81.930713	28.149079
Tiger	81.982552	28.120438
Tiger	81.972179	28.116152
Tiger	81.990454	28.110695
Tiger	81.983405	28.109022
Tiger	81.903275	28.148866
Tiger	81.90935	28.159107
Tiger	81.914992	28.166272
Tiger	82.017857	28.16755
Tiger	81.91925	28.171127
Tiger	81.92433	28.18373
Tiger	81.923069	28.192395
Tiger	81.918518	28.199827
Tiger	81.91602	28.202019
Tiger	81.892356	28.149813
Tiger	81.895769	28.151289
Tiger	81.887339	28.166319
Tiger	81.883165	28.146713
Tiger	81.87616	28.148211
Tiger	81.595976	28.287844
Tiger	81.602296	28.29826
Tiger	81.607684	28.302505
Tiger	81.607501	28.309755
Tiger	81.615551	28.310197
Tiger	81.620129	28.318724
Tiger	81.618954	28.307672
Tiger	81.61233	28.305202
Tiger	81.615004	28.298402
Tiger	81.489097	28.321649
Tiger	81.489277	28.329754
Tiger	81.490852	28.332854
Tiger	81.493863	28.333195
Tiger	81.496544	28.341463
Tiger	81.502006	28.348872
Tiger	81.5034	28.350058
Tiger	81.492573	28.345584
Tiger	81.483361	28.332249
Tiger	81.480986	28.32361
Tiger	81.49314	28.31361
Tiger	81.49485	28.3128
Tiger	81.502058	28.310012
Tiger	81.512871	28.316498
Tiger	81.518711	28.313479
Tiger	81.518865	28.305309
Tiger	81.519751	28.323819
Tiger	81.551054	28.325168
Tiger	81.529158	28.318078
Tiger	81.489666	28.303395
Tiger	81.474258	28.31773
Tiger	81.472004	28.324769
Tiger	81.467501	28.330923
Tiger	81.479607	28.343699
Tiger	81.504899	28.472687
Tiger	81.516256	28.465929
Tiger	81.528133	28.461172
Tiger	81.531889	28.466717
Tiger	81.532031	28.476682
Tiger	81.625584	28.299103
Tiger	81.654675	28.29318
Tiger	81.65945	28.290224
Tiger	81.638127	28.286958
Tiger	81.617856	28.274883
Tiger	81.434112	28.491535
Tiger	81.430517	28.486718
Tiger	81.427935	28.479902
Tiger	81.428886	28.507917
Tiger	81.409971	28.529025
Tiger	81.484619	28.507991
Tiger	81.484626	28.504922
Tiger	81.487467	28.491643
Tiger	81.487926	28.489259
Tiger	81.489061	28.47622
Tiger	81.485477	28.474356
Tiger	81.471259	28.483929
Tiger	81.468172	28.48811
Tiger	81.467411	28.49416
Tiger	81.4506	28.493341
Tiger	81.439662	28.489568
Tiger	81.717276	28.362541
Tiger	81.705985	28.363223
Tiger	81.707333	28.366511
Tiger	81.527843	28.437695
Tiger	81.53486	28.431999
Tiger	81.535479	28.431238
Tiger	81.545957	28.413441
Tiger	81.542199	28.411371
Tiger	81.527526	28.441848
Tiger	81.52867	28.452116
Tiger	81.542863	28.449406
Tiger	81.543689	28.449105
Tiger	81.552899	28.444871
Tiger	81.561307	28.44934
Tiger	81.554632	28.440296
Tiger	81.543882	28.435014
Tiger	81.560872	28.430757
Tiger	81.564579	28.434623
Tiger	81.569314	28.424457
Tiger	81.255186	28.49077
Tiger	81.251318	28.483999
Tiger	81.251416	28.48222
Tiger	81.254135	28.474163
Tiger	81.251163	28.46581
Tiger	81.24273	28.463244
Tiger	81.242369	28.457314
Tiger	81.23807	28.448674
Tiger	81.230618	28.44105
Tiger	81.223863	28.438814
Tiger	81.216047	28.442167
Tiger	81.246968	28.519842
Tiger	81.257201	28.525365
Tiger	81.262955	28.533325
Tiger	81.266263	28.556417
Tiger	81.27806	28.552025
Tiger	81.287065	28.547709
Tiger	81.283947	28.536451
Tiger	81.283272	28.53221
Tiger	81.282929	28.522706
Tiger	81.287347	28.508696
Tiger	81.288509	28.518668
Tiger	81.295073	28.530903
Tiger	81.302779	28.53771
Tiger	81.306461	28.54208
Tiger	81.310963	28.546817
Tiger	81.306822	28.571334
Tiger	81.302346	28.564935
Tiger	81.297735	28.561416
Tiger	81.29232	28.566455
Tiger	81.290482	28.574908
Tiger	81.288259	28.584625
Tiger	81.216969	28.628247
Tiger	81.218054	28.633292
Tiger	81.38259	28.387406
Tiger	81.3844	28.382707
Tiger	81.385569	28.381304
Tiger	81.394044	28.376686
Tiger	81.394937	28.383462
Tiger	81.396722	28.391463
Tiger	81.396931	28.400923
Tiger	81.402185	28.394679
Tiger	81.407122	28.391099
Tiger	81.410156	28.389122
Tiger	81.416986	28.381474
Tiger	81.418835	28.379464
Tiger	81.4243	28.383022
Tiger	81.490127	28.383776
Tiger	81.431426	28.38105
Tiger	81.43815	28.380541
Tiger	81.432129	28.365567
Tiger	81.435151	28.358417
Tiger	81.439532	28.349232
Tiger	81.386987	28.423274
Tiger	81.395264	28.424911
Tiger	81.400433	28.436495
Tiger	81.406193	28.436424
Tiger	81.3696	28.414955
Tiger	81.367792	28.405771
Tiger	81.37102	28.406313
Tiger	81.380133	28.393894
Tiger	81.235938	28.330148
Tiger	81.23713	28.333883
Tiger	84.703104	27.33158
Tiger	84.70576	27.334936
Tiger	84.707756	27.343007
Tiger	84.710875	27.35691
Tiger	84.712673	27.35844
Tiger	84.719216	27.365633
Tiger	84.720727	27.366422
Tiger	84.731005	27.356688
Tiger	84.731647	27.348745
Tiger	84.72669	27.335226
Tiger	84.726514	27.329947
Tiger	84.724239	27.321405
Tiger	84.716829	27.3208
Tiger	84.686647	27.320915
Tiger	84.684978	27.319931
Tiger	84.674897	27.320964
Tiger	84.668045	27.320161
Tiger	84.66425	27.331217
Tiger	84.66512	27.342628
Tiger	84.661454	27.349965
Tiger	84.662852	27.358071
Tiger	84.659113	27.358936
Tiger	84.361558	27.398381
Tiger	84.351423	27.39003
Tiger	84.344584	27.392756
Tiger	84.342756	27.394135
Tiger	84.6069	27.38294
Tiger	84.606264	27.406583
Tiger	84.635233	27.371734
Tiger	84.630936	27.386455
Tiger	84.632592	27.395375
Tiger	84.635116	27.40026
Tiger	84.635184	27.405723
Tiger	84.632428	27.418455
Tiger	84.634536	27.425713
Tiger	84.635196	27.425822
Tiger	84.639015	27.386361
Tiger	84.636992	27.391518
Tiger	84.641632	27.363578
Tiger	84.643623	27.365771
Tiger	84.643829	27.367127
Tiger	84.644085	27.399268
Tiger	84.644827	27.39969
Tiger	84.64677	27.408107
Tiger	84.651611	27.416411
Tiger	84.777657	27.459836
Tiger	84.783153	27.466855
Tiger	84.789042	27.476757
Tiger	84.793357	27.491436
Tiger	84.793557	27.494325
Tiger	84.788169	27.50201
Tiger	84.784675	27.506875
Tiger	84.784923	27.508815
Tiger	84.785617	27.511655
Tiger	84.802823	27.449458
Tiger	84.805962	27.451689
Tiger	84.8115	27.457552
Tiger	84.812646	27.460288
Tiger	84.814564	27.46726
Tiger	84.818529	27.476699
Tiger	84.821252	27.483251
Tiger	84.826833	27.495234
Tiger	84.827997	27.500242
Tiger	84.823958	27.501552
Tiger	84.818125	27.502759
Tiger	84.808065	27.508949
Tiger	84.800801	27.511204
Tiger	84.787079	27.473736
Tiger	84.783533	27.517527
Tiger	84.776327	27.521808
Tiger	84.768277	27.522703
Tiger	84.763745	27.524755
Tiger	84.756922	27.524282
Tiger	84.750212	27.517899
Tiger	84.748354	27.514685
Tiger	84.745415	27.507055
Tiger	84.739437	27.501941
Tiger	84.734867	27.501658
Tiger	84.728587	27.508518
Tiger	84.72667	27.50865
Tiger	84.719785	27.499096
Tiger	84.717894	27.492492
Tiger	84.718919	27.488993
Tiger	84.721088	27.482236
Tiger	84.719896	27.474468
Tiger	84.660953	27.465509
Tiger	84.661056	27.46648
Tiger	84.665458	27.474868
Tiger	84.668557	27.482018
Tiger	84.669914	27.483019
Tiger	84.670455	27.491986
Tiger	84.677277	27.504349
Tiger	84.68602	27.499671
Tiger	84.686503	27.499009
Tiger	84.654115	27.572644
Tiger	84.660256	27.572897
Tiger	84.668625	27.571702
Tiger	84.677653	27.568144
Tiger	84.686372	27.55776
Tiger	84.684855	27.550198
Tiger	84.682884	27.541179
Tiger	84.685721	27.538291
Tiger	84.683348	27.532664
Tiger	84.68152	27.524236
Tiger	84.679606	27.515991
Tiger	84.676881	27.475729
Tiger	84.362833	27.475716
Tiger	84.365493	27.483065
Tiger	84.370564	27.470243
Tiger	84.396895	27.459078
Tiger	84.423148	27.447206
Tiger	84.438609	27.440187
Tiger	84.443881	27.43874
Tiger	84.45245	27.435741
Tiger	84.435532	27.457651
Tiger	84.435877	27.458346
Tiger	84.439008	27.468983
Tiger	84.377118	27.489186
Tiger	84.379947	27.492094
Tiger	84.381306	27.481942
Tiger	84.390502	27.468568
Tiger	84.3935	27.481582
Tiger	84.384943	27.471932
Tiger	84.710576	27.568079
Tiger	84.709804	27.566783
Tiger	84.709288	27.565886
Tiger	84.709612	27.556257
Tiger	84.751084	27.572075
Tiger	84.011401	27.458024
Tiger	84.00994	27.458588
Tiger	84.004389	27.456759
Tiger	84.001684	27.457693
Tiger	83.992891	27.445144
Tiger	83.982908	27.443167
Tiger	83.976614	27.442959
Tiger	83.968063	27.446109
Tiger	83.956274	27.443879
Tiger	84.05497	27.463371
Tiger	84.051191	27.463481
Tiger	84.043401	27.459673
Tiger	84.034498	27.457297
Tiger	84.032925	27.457854
Tiger	84.026669	27.458342
Tiger	84.016133	27.455783
Tiger	84.172063	27.628873
Tiger	84.145036	27.606308
Tiger	84.143291	27.606546
Tiger	84.132971	27.608231
Tiger	84.129618	27.573643
Tiger	84.110499	27.554697
Tiger	84.103998	27.556385
Tiger	84.101424	27.555884
Tiger	84.178527	27.624089
Tiger	84.178411	27.625309
Tiger	84.185542	27.633407
Tiger	84.190548	27.632805
Tiger	84.193623	27.624671
Tiger	84.193343	27.620952
Tiger	84.183736	27.60951
Tiger	84.175206	27.606558
Tiger	84.167501	27.605517
Tiger	84.350165	27.698709
Tiger	84.341778	27.697469
Tiger	84.076821	27.535964
Tiger	84.087355	27.533791
Tiger	84.095321	27.535345
Tiger	84.122881	27.543794
Tiger	84.138703	27.548578
Tiger	84.152083	27.549349
Tiger	84.152391	27.550217
Tiger	84.16204	27.554246
Tiger	84.379774	27.553841
Tiger	84.365844	27.548011
Tiger	84.358453	27.546873
Tiger	84.346104	27.544727
Tiger	84.318564	27.54077
Tiger	84.323937	27.541453
Tiger	84.329455	27.54225
Tiger	84.336681	27.543294
Tiger	84.347918	27.55483
Tiger	84.312562	27.546785
Tiger	84.307466	27.539141
Tiger	84.287054	27.536307
Tiger	84.282108	27.535666
Tiger	84.276173	27.53513
Tiger	84.50026	27.733156
Tiger	84.502576	27.731736
Tiger	84.491524	27.712194
Tiger	84.494534	27.71412
Tiger	84.525511	27.706236
Tiger	84.401773	27.57319
Tiger	84.445798	27.577434
Tiger	81.760045	28.246464
Tiger	81.781289	28.260633
Tiger	81.856997	28.167803
Tiger	81.843365	28.163401
Tiger	81.915399	28.186489
Tiger	81.785881	28.187483
Tiger	81.772866	28.304153
Tiger	81.766125	28.302819
Tiger	81.989292	28.046047
Tiger	82.11484	28.039246
Tiger	82.223357	27.979932
Tiger	81.690426	28.316446
Tiger	81.702043	28.324087
Tiger	81.700889	28.295794
Tiger	81.698479	28.284343
Tiger	81.707446	28.261875
Tiger	81.910394	28.090986
Tiger	81.892316	28.131507
Tiger	81.928119	28.116421
Tiger	81.917078	28.093035
Tiger	81.940287	28.074554
Tiger	81.943277	28.093002
Tiger	81.998799	28.090515
Tiger	81.927001	28.178043
Tiger	82.102635	28.050501
Tiger	82.152492	28.013571
Tiger	81.968229	28.04237
Tiger	81.987379	28.093919
Tiger	82.006857	28.054215
Tiger	81.987223	28.018893
Tiger	81.734144	28.313546
Tiger	81.576669	28.281671
Tiger	81.649963	28.326655
Tiger	81.662819	28.292509
Tiger	81.65805	28.309629
Tiger	81.195456	28.551573
Tiger	81.37685	28.544701
Tiger	81.515891	28.295653
Tiger	81.220594	28.457938
Tiger	81.217749	28.425482
Tiger	81.234722	28.60632
Tiger	81.243021	28.496868
Tiger	81.235527	28.476282
Tiger	81.235597	28.466632
Tiger	81.236286	28.399762
Tiger	81.255196	28.596733
Tiger	81.247956	28.58419
Tiger	81.257433	28.561796
Tiger	81.255011	28.545309
Tiger	81.252461	28.513504
Tiger	81.253287	28.367018
Tiger	81.277498	28.618596
Tiger	81.269293	28.565979
Tiger	81.281367	28.542315
Tiger	81.282999	28.502928
Tiger	81.266665	28.480593
Tiger	81.271374	28.424276
Tiger	81.276193	28.388764
Tiger	81.287368	28.531506
Tiger	81.294821	28.513807
Tiger	81.291881	28.321274
Tiger	81.309868	28.616224
Tiger	81.311729	28.581369
Tiger	81.321436	28.531592
Tiger	81.332269	28.596349
Tiger	81.340016	28.534336
Tiger	81.341233	28.490013
Tiger	81.351471	28.579448
Tiger	81.353672	28.506662
Tiger	81.352201	28.491411
Tiger	81.362118	28.439554
Tiger	81.378437	28.602447
Tiger	81.377524	28.581879
Tiger	81.379368	28.571186
Tiger	81.374087	28.535222
Tiger	81.375211	28.451371
Tiger	81.372653	28.43253
Tiger	81.379521	28.40554
Tiger	81.390529	28.550593
Tiger	81.39862	28.530178
Tiger	81.391915	28.505384
Tiger	81.407293	28.454483
Tiger	81.393297	28.486569
Tiger	81.389965	28.44177
Tiger	81.41181	28.542036
Tiger	81.419062	28.530117
Tiger	81.418945	28.513508
Tiger	81.415875	28.452399
Tiger	81.409485	28.405616
Tiger	81.440785	28.469598
Tiger	81.442844	28.463498
Tiger	81.432997	28.443427
Tiger	81.431143	28.41954
Tiger	81.436057	28.400144
Tiger	81.452709	28.472781
Tiger	81.453405	28.458616
Tiger	81.466357	28.400531
Tiger	81.466272	28.369534
Tiger	81.475633	28.522881
Tiger	81.483021	28.428474
Tiger	81.481925	28.402878
Tiger	81.471573	28.382045
Tiger	81.47961	28.362546
Tiger	81.504597	28.426292
Tiger	81.495169	28.364116
Tiger	81.539002	28.469442
Tiger	81.538024	28.375137
Tiger	81.559538	28.419867
Tiger	81.567424	28.408958
Tiger	81.561873	28.328202
Tiger	81.573434	28.290702
Tiger	81.616141	28.414144
Tiger	81.626973	28.401846
Tiger	81.616459	28.387957
Tiger	81.61338	28.35302
Tiger	81.629223	28.309115
Tiger	81.668803	28.383377
Tiger	81.67982	28.358428
Tiger	81.601352	28.322591
Tiger	84.330486	27.516737
Tiger	84.391311	27.477126
Tiger	84.42844	27.458818
Tiger	84.586864	27.450008
Tiger	84.605752	27.450503
Tiger	84.41321	27.553627
Tiger	84.390358	27.535392
Tiger	84.391192	27.520058
Tiger	84.431666	27.569523
Tiger	84.405268	27.402551
Tiger	84.404141	27.386561
Tiger	84.453479	27.567061
Tiger	84.447958	27.503428
Tiger	84.490408	27.483304
Tiger	84.409932	27.465496
Tiger	84.490465	27.441539
Tiger	84.507359	27.455697
Tiger	84.464521	27.535239
Tiger	84.309532	27.498361
Tiger	84.351562	27.495875
Tiger	84.591995	27.433653
Tiger	84.588034	27.382462
Tiger	84.607602	27.396466
Tiger	84.173535	27.518643
Tiger	84.155972	27.522561
Tiger	84.490886	27.494944
Tiger	84.510517	27.478424
Tiger	84.526149	27.545916
Tiger	84.65191	27.490148
Tiger	84.608689	27.518194
Tiger	84.668353	27.398649
Tiger	84.677759	27.448609
Tiger	83.866246	27.613289
Tiger	83.90423	27.64189
Tiger	83.946227	27.607842
Tiger	83.894725	27.640627
Tiger	83.887716	27.634864
Tiger	83.996106	27.459725
Tiger	84.008313	27.539305
Tiger	84.091885	27.541646
Tiger	84.127772	27.541041
Tiger	84.154751	27.60505
Tiger	84.196573	27.642182
Tiger	84.39756	27.581311
Tiger	84.292572	27.505898
Tiger	84.349289	27.48094
Tiger	84.371165	27.498927
Tiger	84.44618	27.43173
Tiger	84.469093	27.42106
Tiger	84.508173	27.405724
Tiger	84.369223	27.52944
Tiger	84.370762	27.517868
Tiger	84.411542	27.53307
Tiger	84.446424	27.536907
Tiger	84.449319	27.514632
Tiger	84.461541	27.509891
Tiger	84.545393	27.500896
Tiger	84.414424	27.603903
Tiger	84.415483	27.564944
Tiger	84.433041	27.551614
Tiger	84.45443	27.638634
Tiger	84.408953	27.448474
Tiger	84.454574	27.55227
Tiger	84.436245	27.530062
Tiger	84.47068	27.50234
Tiger	84.497741	27.55045
Tiger	84.211017	27.522102
Tiger	84.2274	27.567525
Tiger	84.250761	27.519131
Tiger	84.276842	27.5495
Tiger	84.28384	27.552383
Tiger	84.310591	27.552586
Tiger	84.303721	27.515104
Tiger	84.06879	27.528077
Tiger	84.087808	27.526862
Tiger	84.264722	27.516062
Tiger	84.237205	27.518825
Tiger	84.184955	27.542763
Tiger	84.231578	27.531529
Tiger	84.253202	27.547386
Tiger	84.246128	27.538757
Tiger	84.618405	27.576348
Tiger	84.636093	27.573262
Tiger	84.671998	27.557248
Tiger	84.737898	27.536508
Tiger	84.639636	27.47514
Tiger	84.661322	27.535537
Tiger	84.696191	27.414866
Tiger	84.716248	27.529515
Tiger	84.676885	27.488317
Tiger	84.557284	27.511828
Tiger	84.572172	27.511825
Tiger	84.56311	27.497097
Tiger	84.600362	27.499491
Tiger	84.605866	27.525301
Tiger	84.545545	27.481665
Tiger	84.488145	27.573011
Tiger	84.517053	27.543992
Tiger	84.55546	27.556631
Tiger	84.558788	27.533685
Tiger	84.57359	27.545317
Tiger	84.584244	27.534446
Tiger	84.228286	27.641898
Tiger	84.25387	27.658319
Tiger	84.315586	27.674379
Tiger	84.375177	27.724823
Tiger	84.354557	27.69587
Tiger	84.072143	27.558402
Tiger	84.087784	27.555295
Tiger	84.169036	27.593052
Tiger	84.292259	27.67214
Tiger	83.902854	27.608188
Tiger	83.906351	27.58761
Tiger	83.914975	27.578742
Tiger	83.888562	27.605005
Tiger	83.889515	27.593474
Tiger	83.913123	27.517807
Tiger	83.949206	27.523162
Tiger	83.93834	27.50876
Tiger	83.943128	27.482624
Tiger	83.963612	27.450552
Tiger	83.985559	27.483334
Tiger	84.037247	27.509556
Tiger	83.886482	27.514727
Tiger	83.982977	27.542079
Tiger	84.027734	27.530133
Tiger	84.068689	27.535368
Tiger	84.112109	27.560118
Tiger	84.115452	27.525442
Tiger	84.127005	27.556807
Tiger	84.124061	27.525032
Tiger	84.157863	27.586497
Tiger	84.155953	27.578107
Tiger	84.14433	27.553223
Tiger	84.134796	27.590177
Tiger	84.637225	27.415589
Tiger	84.187277	27.558007
Tiger	84.500874	27.395365
Tiger	84.455109	27.473336
Tiger	84.37252	27.550915
Tiger	84.548395	27.451671
Tiger	84.703095	27.306404
Tiger	84.700967	27.295243
Tiger	84.757775	27.525557
Tiger	84.75849	27.395092
Tiger	84.749234	27.342935
Tiger	84.748627	27.324918
Tiger	84.743672	27.28534
Tiger	84.762845	27.326528
Tiger	84.80936	27.34494
Tiger	84.809063	27.326834
Tiger	84.807609	27.291673
Tiger	84.812119	27.263869
Tiger	84.834532	27.344935
Tiger	84.829579	27.296365
Tiger	84.825455	27.290283
Tiger	84.829833	27.232016
Tiger	84.839919	27.239918
Tiger	84.870608	27.292366
Tiger	84.888196	27.26308
Tiger	84.883397	27.245488
Tiger	84.886389	27.236389
Tiger	84.902656	27.301203
Tiger	84.91006	27.290167
Tiger	84.899729	27.252147
Tiger	84.906664	27.235553
Tiger	84.923332	27.234266
Tiger	84.948936	27.280328
Tiger	84.946142	27.248104
Tiger	84.947516	27.232756
Tiger	84.97095	27.333446
Tiger	84.970378	27.296192
Tiger	85.022129	27.225987
Tiger	85.025787	27.185863
Tiger	80.145007	28.854835
Tiger	80.169547	28.830763
Tiger	80.271783	28.849243
Tiger	80.289366	28.870105
Tiger	80.304015	28.892195
Tiger	80.127118	28.891517
Tiger	80.168268	28.800835
Tiger	80.315192	28.940892
Tiger	80.492039	28.890084
Tiger	80.12568	28.858799
Tiger	80.173495	28.926351
Tiger	80.166822	28.853735
Tiger	80.18363	28.86623
Tiger	80.19532	28.832724
Tiger	80.203042	28.908848
Tiger	80.254959	28.886779
Tiger	80.335884	28.812477
Tiger	80.189853	28.854407
Tiger	80.21384	28.822066
Tiger	80.218506	28.795593
Tiger	80.251488	28.830196
Tiger	80.254299	28.818261
Tiger	80.258305	28.806838
Tiger	80.167902	28.939512
Tiger	80.193333	28.90694
Tiger	80.214561	28.874762
Tiger	80.21396	28.852429
